# Supplementary material for: Factors Affecting Trailer Thermal Environment Experienced by Market Pigs Transported in the US
Source: Animals (Basel). 2018 Nov 9;8(11):203. doi: 10.3390/ani8110203 (PMC6262555; doi:10.3390/ani8110203)
Supplement: Supplementary file 1 [file animals-08-00203-s001.zip]

Archive with 10 entries (7 files):
- Xiong et al Supplemental Materials/
- Xiong et al Supplemental Materials/Xiong et al Animation 4.avi
- Xiong et al Supplemental Materials/Xiong et al Animation 5.avi
- __MACOSX/
- __MACOSX/Xiong et al Supplemental Materials/
- __MACOSX/Xiong et al Supplemental Materials/._Xiong et al Animation 5.avi
- Xiong et al Supplemental Materials/Xiong et al Animation 2.avi
- Xiong et al Supplemental Materials/Xiong et al Animation 3.avi
- Xiong et al Supplemental Materials/Xiong et al Animation 1.avi
- __MACOSX/Xiong et al Supplemental Materials/._Xiong et al Animation 1.avi
